# Supplementary material for: Isolinderalactone Induces Apoptosis, Autophagy, Cell Cycle Arrest and MAPK Activation through ROS–Mediated Signaling in Colorectal Cancer Cell Lines
Source: Int J Mol Sci. 2023 Sep 18;24(18):14246. doi: 10.3390/ijms241814246 (PMC10532319; doi:10.3390/ijms241814246)
Supplement: Supplementary file 1 [file ijms-24-14246-s001.zip]

Archive with 1 entries (1 files):
- ijms-2571484-supplementary.pdf
